# Supplementary material for: Neuro293: A REST-knockout HEK-293 cell line enables the expression of neuron-restricted genes for the high-throughput testing of human neurobiology and the biochemistry of neuronal proteins
Source: Biol Methods Protoc. 2025 May 10;10(1):bpaf036. doi: 10.1093/biomethods/bpaf036 (PMC12202048; doi:10.1093/biomethods/bpaf036)
Supplement: bpaf036_Supplementary_Data [file bpaf036_supplementary_data.zip]

Archive with 3 entries (3 files):
- Supplemental Materials 3 RNA Sequencing.zip
- Supplemental Materials 1 REST KO sequence and Western Blots.zip
- Supplemental Materials 2 Whole Genome Sequencing and Off Target Mutations.zip
